# Supplementary material for: A Novel Method for the Description of Voltage-Gated Ionic Currents Based on Action Potential Clamp Results—Application to Hippocampal Mossy Fiber Boutons
Source: Front Cell Neurosci. 2016 Jan 13;9:514. doi: 10.3389/fncel.2015.00514 (PMC4710754; doi:10.3389/fncel.2015.00514)
Supplement: Supplementary file 1 [file Table1.XLSX]

## Sheet: Sheet1
10	-80	0	0	0	0	0.003
50	-78	0	0	0	-0.0104	0.004
70	-76.3	0	0	0	-0.006	0.005
80	-74.7	0	0.012	0	0.009	0.006
90	-72.7	0	0.014	0.0014	0.0018	0.007
100	-70	0	0.015	0.0016	0.0028	0.009
110	-66.2	0	0.016	0.0017	0.016	0.011
130	-54	0	0.021	0.003	0.0227	0.028
140	-45.7	0	0.025	0.0038	0.038	0.099
150	-36	0	0.031	0.0055	0.078	0.1
160	-26.7	0	0.038	0.0081	0.172	0.21
170	-16.3	0	0.046	0.012	0.381	0.42
180	-5.9	0	0.053	0.02	0.694	0.71
190	5	0	0.08	0.03	0.948	1
200	15.8	0	0.1	0.047	0.977	0.86
210	25.9	0	0.132	0.076	0.772	0.63
220	33.8	0	0.173	0.116	0.562	0.42
230	39	0.0198	0.218	0.172	0.361	0.29
240	41.4	0.0742	0.268	0.236	0.272	0.21
250	41.4	0.105	0.321	0.304	0.212	0.18
260	40.1	0.16	0.379	0.386	0.16	0.16
270	37.9	0.24	0.44	0.468	0.181	0.14
280	35.2	0.354	0.508	0.567	0.144	0.13
290	32	0.463	0.579	0.652	0.136	0.126
300	28.4	0.575	0.644	0.721	0.127	0.118
310	24.7	0.68	0.7	0.798	0.087	0.108
320	20.7	0.691	0.758	0.867	0.104	0.1
330	16.6	0.816	0.817	0.918	0.081	0.092
340	12.3	0.832	0.861	0.957	0.059	0.084
350	8	0.913	0.906	0.983	0.078	0.081
360	3.7	0.936	0.938	1	0.047	0.071
380	-5	0.94	0.98	0.996	0.049	0.062
390	-9.25	0.921	0.985	0.996	0.022	0.057
400	-13.3	0.896	1.01	0.961	0.033	0.053
410	-17.5	0.927	1	0.931	0.037	0.051
420	-21.7	0.853	0.993	0.888	0.007	0.049
430	-26	0.768	0.969	0.841	0.043	0.047
440	-30	0.764	0.948	0.798	0.014	0.047
450	-34.1	0.697	0.922	0.742	-0.017	0.045
460	-38	0.69	0.898	0.691	0.023	0.043
470	-41.4	0.614	0.864	0.639	-0.004	0.043
480	-45	0.592	0.83	0.588	0.007	0.042
490	-48.5	0.541	0.795	0.545	0.016	0.041
510	-55	0.418	0.72	0.484	0.006	0.038
530	-60.6	0.35	0.646	0.394	-0.009	0.033
550	-65.3	0.316	0.558	0.339	-0.009	0.028
570	-69.4	0.297	0.525	0.292	-0.005	0.022
590	-72.2	0.222	0.488	0.257	-0.008	0.016
610	-74.6	0.204	0.453	0.231	-0.023	0.011
650	-78.9	0.159	0.393	0.188	0.005	0.005
690	-81.3	0.12	0.353	0.163	-0.001	0.002
730	-83.4	0.09	0.319	0.137	-0.007	0.001
790	-84.6	0.079	0.293	0.12	-0.011	0
830	-85.7	0.056	0.273	0.107	0	0
870	-85.7	0.049	0.266	0.099	-0.028	0
910	-86	0.058	0.256	0.09	0.01	0
950	-86	0.064	0.249	0.085	-0.01	0
990	-86	0.065	0.242	0.079	-0.007	0
